# Supplementary material for: Measurement of Glutamate Suppression in a 6-OHDA-Induced Dopamine Deficiency Rat Model Following Acute Single-Dose L-DOPA Using GluCEST/MRS
Source: Biomedicines. 2025 Nov 12;13(11):2761. doi: 10.3390/biomedicines13112761 (PMC12650681; doi:10.3390/biomedicines13112761)
Supplement: Supplementary file 1 [file biomedicines-13-02761-s001.zip]

Archive with 1 entries (1 files):
- biomedicines-3912566-supplementary.pdf
